# Supplementary material for: Gene- and Gender-Related Decrease in Serum BDNF Levels in Alzheimer’s Disease
Source: Int J Mol Sci. 2022 Nov 23;23(23):14599. doi: 10.3390/ijms232314599 (PMC9740390; doi:10.3390/ijms232314599)
Supplement: Supplementary file 1 [file ijms-23-14599-s001.zip]

Archive with 1 entries (1 files):
- ijms-2029746-supplementary.pdf
